# Supplementary material for: Changes in Morphology, Metabolism and Composition of Cuticular Wax in Zucchini Fruit During Postharvest Cold Storage
Source: Front Plant Sci. 2021 Dec 7;12:778745. doi: 10.3389/fpls.2021.778745 (PMC8691734; doi:10.3389/fpls.2021.778745)
Supplement: Supplementary file 1 [file Data_Sheet_1.ZIP]

Archive with 5 entries (5 files):
- Supplementary_Material/Supplementary_Material_Figure_S1.docx
- Supplementary_Material/Supplementary_Material_Figure_S2.docx
- Supplementary_Material/Supplementary_Material_Table_S1.docx
- Supplementary_Material/Supplementary_Material_Table_S2.docx
- Supplementary_Material/Supplementary_Material_Table_S3.docx
